# Supplementary material for: Analysis of Hyperosmotic Tolerance Mechanisms in Gracilariopsis lemaneiformis Based on Weighted Co-Expression Network Analysis
Source: Genes (Basel). 2024 Jun 13;15(6):781. doi: 10.3390/genes15060781 (PMC11203144; doi:10.3390/genes15060781)
Supplement: Supplementary file 1 [file genes-15-00781-s001.zip]

Archive with 1 entries (1 files):
- genes-3028151-supplementary.pdf
